# Supplementary material for: Comparability of Mixed IC50 Data – A Statistical Analysis
Source: PLoS One. 2013 Apr 16;8(4):e61007. doi: 10.1371/journal.pone.0061007 (PMC3628986; doi:10.1371/journal.pone.0061007)
Supplement: Archive S1 — Python- and R-scripts to repeat the analysis. (GZ) [file pone.0061007.s006.gz]

Archive with 12 entries (11 files):
- SCRIPTS
- SCRIPTS/chembl_analysis_tools.py
- SCRIPTS/all_IC50.sh
- SCRIPTS/all_Ki.sh
- SCRIPTS/SI_filter_chembl_14_ic50.py
- SCRIPTS/README.txt
- SCRIPTS/Ki_remove_reviews.py
- SCRIPTS/all_pubmed_ids.sh
- SCRIPTS/remove_reviews.py
- SCRIPTS/get_authors.py
- SCRIPTS/SI_chembl_analysis.r
- SCRIPTS/SI_compare_Ki_IC50.py
