# Supplementary material for: Comparability of Mixed IC50 Data – A Statistical Analysis
Source: PLoS One. 2013 Apr 16;8(4):e61007. doi: 10.1371/journal.pone.0061007 (PMC3628986; doi:10.1371/journal.pone.0061007)
Supplement: Archive S1 — Python- and R-scripts to repeat the analysis. (GZ) [file pone.0061007.s006.gz › SCRIPTS/chembl_analysis_tools.py]

# This is a collection of modules for cleaning ChEMBL data and extracting pairs of measurements
#
# by Tuomo Kalliokoski and Christian Kramer

from Bio import Entrez
import urllib2, itertools
from xml.etree import ElementTree as ET
import math
import os,numpy,string
import cPickle as pickle

##############
# Get Author list from PubChem

def get_authors(journal,volume,issue,start_page,stop_page):
  authors=[]
  f=urllib2.urlopen("http://eutils.ncbi.nlm.nih.gov/entrez/eutils/esearch.fcgi?db=pubmed&term="+journal+"[ta]+AND+"+volume+"[vi]+AND+"+issue+"[ip]+AND+"+start_page+"-"+stop_page+"[pg]&retmax=6&tool=biomed3")
  xml=ET.XML(f.read())
  pubmed_id=""
  for element in xml:
      if element.tag=="IdList":
          if len(element.getchildren())>0:
            pubmed_id=element.getchildren()[0].text
            break
  if pubmed_id!="":
      f=urllib2.urlopen("http://eutils.ncbi.nlm.nih.gov/entrez/eutils/esummary.fcgi?db=pubmed&id="+pubmed_id)
      xml=ET.XML(f.read())
      for element in xml:
          if element.tag!="DocSum":
              break
          for el2 in element.getchildren():
              if "Type" in el2.attrib and "Name" in el2.attrib and el2.attrib["Type"]=="List" and el2.attrib["Name"]=="AuthorList":
                  for el3 in el2.getchildren():
                      authors.append(el3.text)

  return authors    

##############
# Remove singletons, i.e. Protein-Ligand systems with less than 2 associated values

def remove_singletons(meas):
  meas_new = {}
  for ids,props in meas.iteritems():
    if len(props) > 1: meas_new[ids] = props
  
  return meas_new


def stddev(x):
  from math import sqrt
  mean = sum(x)/len(x)
  return sqrt(sum([(i-mean)**2 for i in x])/(len(x)-1))
  

##############
# Read data

def read_chembl_data(infile,confidence_level):
  f = open(infile,'r')
  line = f.readline().split('\t')
  assay_id = False
  if len(line) not in [25,26]: 
    print "This script needs ChEMBL data in the following format (separated by tabs):"
    print "id(Protein) id(Ligand) relation published_value published_units canonical_smiles doc_id journal year volume issue first_page last_page confidence_score curated_by assay_organism assay_type description full_mwt hba hbd psa rtb acd_logp acd_logd [id(assay)]"
    exit(0)
  if len(line) == 26: assay_id = True  
  if assay_id == False:
    header = [line[2:5],line[5],line[6:13],line[14],line[15],line[16:18],line[18:]]
  else:
    header = [line[2:5],line[5],line[6:13],line[14],line[15],line[16:18],line[18:25],line[25]]
  meas = {}
  for line in f.readlines():
    line = line.split('\t')
    if not int(line[13]) in confidence_level: continue		# Remove unsafe data
    if assay_id == False:
      meas.setdefault(line[0]+'_'+line[1],[]).append([line[2:5],line[5],line[6:13],line[14],line[15],line[16:18],[string.lower(i) for i in line[18:]]])
    else:
      meas.setdefault(line[0]+'_'+line[1],[]).append([line[2:5],line[5],line[6:13],line[14],line[15],line[16:18],[string.lower(i) for i in line[18:25]],line[25]])

  f.close()

  return meas, header


##############
# Remove unclear units and measurements

def remove_unclear_measurements(meas,keep_censored=False):
  if keep_censored == False:
    for ids,props in meas.iteritems():
      meas[ids] = [i for i in props if i[0][0] == '=' and i[0][1] != "NULL" and i[0][2] in ['pM','fM','nM','uM','mM','M'] ]
  else:
    for ids,props in meas.iteritems():
      meas[ids] = [i for i in props if i[0][1] != "NULL" and i[0][2] in ['pM','fM','nM','uM','mM','M'] ]
  for ids,props in meas.iteritems():
    meas[ids] = [i for i in props if float(i[0][1]) > 0.0]
  meas1 = remove_singletons(meas)

  return meas1


##############
# Remove nonsense target entries

def remove_nonsense_target(meas):
  for ids,props in meas.iteritems():
    if ids[:ids.index('_')] == 'CHEMBL612545': meas[ids] = ""
  meas1 = remove_singletons(meas)

  return meas1

##############
# Convert values to pKi

def convert_values_to_pActivity(meas,keep_censored=False):
  for ids,props in meas.iteritems():
    for i in range(len(props)):
      if keep_censored: meas[ids][i].append(props[i][0][0])
      unit = props[i][0][2]
      if unit == 'fM':
        meas[ids][i][0] = int(round(1E7*((-1)*(math.log10(float(props[i][0][1])))+15)))
      elif unit == 'pM':
        meas[ids][i][0] = int(round(1E7*((-1)*(math.log10(float(props[i][0][1])))+12)))
      elif unit == 'nM':
        meas[ids][i][0] = int(round(1E7*((-1)*(math.log10(float(props[i][0][1])))+9)))
      elif unit == 'uM':
        meas[ids][i][0] = int(round(1E7*((-1)*(math.log10(float(props[i][0][1])))+6)))
      elif unit == 'mM':
        meas[ids][i][0] = int(round(1E7*((-1)*(math.log10(float(props[i][0][1])))+3)))
      elif unit == 'M':
        meas[ids][i][0] = int(round(1E7*((-1)*math.log10(float(props[i][0][1])))))

  return meas

##############
# Keep best value from each publication

def make_publication_value_unique(meas):
  for ids,props in meas.iteritems():  
    pub_ids = set([entry[2][0] for entry in props])
    maxlist = dict.fromkeys(pub_ids,None)
    keepE = dict.fromkeys(pub_ids,'')
    for entry in props: 
      if entry[0] > maxlist[entry[2][0]]:
        keepE[entry[2][0]] = entry
        maxlist[entry[2][0]] = entry[0]
    meas[ids] = keepE.values()
    
  meas1 = remove_singletons(meas) 

  return meas1

##############
# Remove exact duplicates, keep older publication

def remove_exact_duplicates(meas,keep_censored=False):
  for ids,props in meas.iteritems():
    if keep_censored:
      measv = [entry[0] for entry in props if entry[-1] == "="]
      quali_keep = []
    else:
      measv = [entry[0] for entry in props]
    keepe = dict.fromkeys(measv,None)
    for entry in props:
      if keep_censored and entry[-1] != "=":
        quali_keep.append(entry)
        continue
      if keepe[entry[0]] == None:
        keepe[entry[0]] = entry
      else:
        if entry[2][2] < keepe[entry[0]][2][2]:
          keepe[entry[0]] = entry
    meas[ids] = keepe.values()
    if keep_censored: meas[ids] = meas[ids] + quali_keep
    
  meas1 = remove_singletons(meas)
  
  return meas1

##############
# Remove paired entries with unit errors (but same reported value)
# Both measurements are removed, since it is unclear, which measurement is correct

def remove_duplicates_unit_error(meas,keep_censored=False):
  meas1 = {}
  for ids,props in meas.iteritems():
    if keep_censored:
      measv = [entry[0] for entry in props if entry[-1] == "="]
      unit_error = [False for entry in props if entry[-1] == "="]
      quali_keep = [entry for entry in props if entry[-1] != "="]
    else:
      measv = [entry[0] for entry in props]
      unit_error = [False for entry in props]
    measv.sort()
    for i in range(len(measv)-1):
      if unit_error[i] == True: continue
      a = measv[i]
      ue = False
      for j in range(len(measv)-i-1):
        if unit_error[i+j+1] == True: continue
        b = measv[i+j+1]
        if a + 3E7 == b: ue = True
        if a + 6E7 == b: ue = True
        if a + 9E7 == b: ue = True
        if a + 12E7== b: ue = True
        if a + 15E7== b: ue = True
        if a + 18E7== b: ue = True
        if ue: 
          unit_error[i] = True
	  unit_error[i+j+1] = True
    meas1[ids] = []
    for entry in props:
      if keep_censored and entry[-1] != "=": continue
      if unit_error[measv.index(entry[0])] == False: meas1[ids].append(entry)
    if keep_censored: meas1[ids] = meas1[ids] + quali_keep

  meas1 = remove_singletons(meas1)

  return meas1

##############
# Check for possible rounding errors.
# Keep older publication in case of very close values

def remove_rounding_errors(meas,rounding_threshold,keep_censored=False):
  meas1 = {}
  for ids,props in meas.iteritems():
    if keep_censored:
      measv = [entry[0] for entry in props if entry[-1] == "="]
      quali_keep = [entry for entry in props if entry[-1] != "="]
      years = [0 for i in measv]
    else:
      measv = [entry[0] for entry in props]
      years = [0 for i in measv]
    measv.sort()
    for entry in props:
      if keep_censored and entry[-1] != "=": continue
      year = entry[2][2]
      idx = measv.index(entry[0])
      years[idx] = year
    if len(measv) > 1:
      keepv = []
      v=measv[0]
      y=years[0]
      for i in range(len(measv)-1):
        if measv[i+1] - measv[i] > rounding_threshold *1E7:
          keepv.append(v)
          v = measv[i+1]
          y = years[i+1]
        else:
          if years[i+1] < y:
            v = measv[i+1]
	    y = years[i+1]
      keepv.append(v)
    elif len(measv) == 1:
      keepv = measv
    meas1[ids] = []
    for entry in props:
      if keep_censored and entry[-1] != "=": continue
      if entry[0] in keepv: meas1[ids].append(entry)
    if keep_censored: meas1[ids] = meas1[ids] + quali_keep

  meas1 = remove_singletons(meas1)
  
  return meas1


##############
# Remove entries with unrealistic values

def remove_unrealistic_values(meas):
  for ids,props in meas.iteritems():
    meas[ids] = []
    for entry in props:
      if entry[0] < 15E7 and entry[0] > 3E7: meas[ids].append(entry)

  meas1 = remove_singletons(meas)

  return meas1

##############
# Load Authorlists

def get_authorlists(authorfile):
  if os.path.exists(authorfile):
    authordict = pickle.load(open(authorfile,"rb"))
  else:
    print 'File',authorfile,'containing the publiation authorlists not found. Exiting'
    exit(0)

  return authordict
