# Supplementary material for: Comparability of Mixed IC50 Data – A Statistical Analysis
Source: PLoS One. 2013 Apr 16;8(4):e61007. doi: 10.1371/journal.pone.0061007 (PMC3628986; doi:10.1371/journal.pone.0061007)
Supplement: Archive S1 — Python- and R-scripts to repeat the analysis. (GZ) [file pone.0061007.s006.gz › SCRIPTS/all_IC50.sh]

mysql -uroot -p --column-names -e 'use chembl_14; select target_dictionary.chembl_id,molecule_dictionary.chembl_id,activities.relation,activities.published_value,activities.published_units,compound_structures.canonical_smiles,activities.doc_id,docs.journal,docs.year,docs.volume,docs.issue,docs.first_page,docs.last_page,assay2target.confidence_score,assay2target.curated_by,assays.assay_organism,assays.assay_type,assays.description,compound_properties.full_mwt,compound_properties.hba,compound_properties.hbd,compound_properties.psa,compound_properties.rtb,compound_properties.acd_logp,compound_properties.acd_logd,assays.chembl_id from target_dictionary,molecule_dictionary,activities,assay2target,compound_structures,compound_properties,docs,assays where activities.published_activity_type="IC50" and activities.assay_id=assay2target.assay_id and assay2target.tid=target_dictionary.tid and assay2target.assay_id=assays.assay_id and activities.molregno=compound_structures.molregno and compound_structures.molregno=molecule_dictionary.molregno and compound_properties.molregno=molecule_dictionary.molregno and activities.doc_id=docs.doc_id;' > tmp.txt
head -1 tmp.txt >all_IC50.txt
sort tmp.txt | uniq | grep -v curated >>all_IC50.txt
