# Supplementary material for: Comparability of Mixed IC50 Data – A Statistical Analysis
Source: PLoS One. 2013 Apr 16;8(4):e61007. doi: 10.1371/journal.pone.0061007 (PMC3628986; doi:10.1371/journal.pone.0061007)
Supplement: Archive S1 — Python- and R-scripts to repeat the analysis. (GZ) [file pone.0061007.s006.gz › SCRIPTS/SI_filter_chembl_14_ic50.py]

# This skript processes CHEMBL IC50 data and extracts all reliable double measurements
#
# by Tuomo Kalliokoski and Christian Kramer

############################
# Parameters

confidence_level = [4,5,6,7,8,9]
rounding_threshold = 0.02
analyze_curation_mode = False
identical_curation_mode = False
keep_curation_mode = ["Autocuration","Expert","Intermediate"]
identical_organism = False
keyword_analysis = False
identical_keywords = False
keywords = set(['elisa','fluorescence','luciferase','scintillation'])
#infile = 'all_IC50_without_reviews_assayID.txt'
infile = 'all_IC50_without_reviews.txt'
authorfile = 'meas8_authors.p'

###########################
# Imports

from chembl_analysis_tools import *


##############
# Read data

meas, header = read_chembl_data(infile,confidence_level)
print len(meas),"different complexes with IC50 data available in ChEMBL14, based on",sum(len(i) for i in meas.values()),"measurements"


##############
# Remove unclear units and measurements

meas1 = remove_unclear_measurements(meas)
print len(meas1),"complexes with more than one measurement left after removing strange units and negative IC50 values for",sum(len(i) for i in meas1.values()),"measurements."


##############
# Remove nonsense target entries

meas2 = remove_nonsense_target(meas1)
print len(meas2),"complexes with more than one measurement left after removing the CHEMBL612545 nonsense target, based on",sum(len(i) for i in meas2.values()),"measurements."


##############
# Convert values to pIC50

meas3 = convert_values_to_pActivity(meas2)


##############
# Keep best value from each publication

meas4 = make_publication_value_unique(meas3)
print len(meas4),"complexes left after removing multiple values from the same publication, based on",sum(len(i) for i in meas3.values()),"measurements."


##############
# Remove exact duplicates, keep older publication

meas5 = remove_exact_duplicates(meas4)
print len(meas5),"complexes left after removing exact duplicate values, based on",sum(len(i) for i in meas4.values()),"measurements."


##############
# Remove paired entries with unit errors (but same reported value)
# Both measurements are removed, since it is unclear, which measurement is correct

meas6 = remove_duplicates_unit_error(meas5)
print len(meas6),"complexes left after removing exact duplicate values with different units assigned, based on",sum(len(i) for i in meas5.values()),"measurements."


##############
# Check for possible rounding errors. Older publication is kept in case of very close values.

meas7 = remove_rounding_errors(meas6,rounding_threshold)
print len(meas7),"complexes left after removing pseudo-double measurements with differences less than ",str(rounding_threshold)," pKi units, based on",sum(len(i) for i in meas7.values()),"measurements."


##############
# Remove entries with unrealistic values

meas8 = remove_unrealistic_values(meas7)
print len(meas8),"complexes left after removing entries with unrealistic values, based on",sum(len(i) for i in meas8.values()),"measurements."


##############
# Load Authorlists

meas8_authors = get_authorlists(authorfile)
print len(meas8_authors)," author lists extracted"


###################################
# Generate Pairlist with overlap of authors

#key_counts = dict.fromkeys(keywords,0)
#key_pairs = []

x = []
y = []
overlap = []
idlist = []
properties = []
smiles = []
author_not_known = []
for ids,props in meas8.iteritems():
  for a,b in itertools.combinations(props,2):
    pub_id_a = a[2][0]
    pub_id_b = b[2][0]
    try:
      test1 = len(meas8_authors[pub_id_a])
    except:
      author_not_known.append(pub_id_a)
      continue
    try:
      test2 = len(meas8_authors[pub_id_b])
    except:
      author_not_known.append(pub_id_b)
      continue
    if analyze_curation_mode and identical_curation_mode:
      if a[3] != b[3]: continue
    if analyze_curation_mode and not identical_curation_mode:
      if a[3] == b[3]: continue
#    if not a[3] in keep_curation_mode: continue				# Ugly!!@!
    if identical_organism:
      if a[4] != b[4]: continue
    if "NULL" in a[2]: continue
    if "NULL" in b[2]: continue
    if keyword_analysis:
      a_keywords = set(a[5][1].split()).intersection(keywords)
      b_keywords = set(b[5][1].split()).intersection(keywords)
#      for item in a_keywords:			
#        key_counts[item] += 1
#      for item in b_keywords:
#        key_counts[item] += 1
#      key_pairs.append([a_keywords,b_keywords])
      if len(a_keywords) == 0 or len(b_keywords) == 0: continue
      if identical_keywords:
        if len(a_keywords.intersection(b_keywords)) == 0: continue
      else:
        if len(a_keywords.intersection(b_keywords)) == 1: continue
#	else:
#          print a_keywords, b_keywords
    x.append(float(a[0])/1E7)
    y.append(float(b[0])/1E7)
    idlist.append(ids)
    smiles.append(a[1])
    properties.append(a[6])
    if min(len(meas8_authors[pub_id_a]),len(meas8_authors[pub_id_b])) > 0:
      overlap.append(float(len(set(meas8_authors[pub_id_a]).intersection(set(meas8_authors[pub_id_b]))))/min(len(meas8_authors[pub_id_a]),len(meas8_authors[pub_id_b])))
    else:
      overlap.append(-1)

npairs_nooverlap = overlap.count(0.0)
nsystems = len(set(v for i,v in enumerate(idlist) if overlap[i] == 0))

print npairs_nooverlap,"pairs extracted for",nsystems,"of Protein-Ligands systems"

# Write pairlist to disk

f = open('act_pairs_ic50.txt','w')
f.write("TargetID_LigandID\tMeas1\tMeas2\tOverlap\tSMILES\t"+string.join(header[6],'\t')+'\n')
for i in range(len(x)):
  if overlap[i] == 0.0: f.write(idlist[i]+'\t'+str(x[i])+'\t'+str(y[i])+'\t'+str(overlap[i])+'\t'+smiles[i]+'\t'+string.join(properties[i],'\t')+'\n')

f.close()


exit(0)
