# Supplementary material for: Comparability of Mixed IC50 Data – A Statistical Analysis
Source: PLoS One. 2013 Apr 16;8(4):e61007. doi: 10.1371/journal.pone.0061007 (PMC3628986; doi:10.1371/journal.pone.0061007)
Supplement: Archive S1 — Python- and R-scripts to repeat the analysis. (GZ) [file pone.0061007.s006.gz › SCRIPTS/README.txt]

Supplementary Information scripts for the manuscript.

IMPORTANT:

    REPLACE USER NAME IN get_authors.py TO YOUR REAL E-MAIL
    ADDRESS TO AVOID BAN TO PUBMED ENTREZ!

Run in this order:

all_IC50.sh - Extract information from locally installed CHEMBL14 on MySQL
all_Ki.sh - Extract information from locally installed CHEMBL14 on MySQL
all_pubmed_ids.sh - Extract Pubmed IDs for the measurements
get_authors.py - Download authors from PubMed [run twice]
remove_reviews.py - Remove reviews from the data set
Ki_remove_reviews.py - Remove reviews from the Ki data set
SI_filter_chembl_14_ic50.py - This script processes CHEMBL IC50 data and extracts all reliable double measurements
SI_compare_Ki_IC50.py - This script prepares the dataset for comparing Ki to IC50 data within ChEMBL


FOR R: - Statistical analyses on the data
R CMD BATCH SI_chembl_analysis.r 

ADDITIONALY NEEDED:
chembl_analysis_tools.py - This is a collection of modules for cleaning ChEMBL data and extracting pairs of measurements
