# Supplementary material for: Comparability of Mixed IC50 Data – A Statistical Analysis
Source: PLoS One. 2013 Apr 16;8(4):e61007. doi: 10.1371/journal.pone.0061007 (PMC3628986; doi:10.1371/journal.pone.0061007)
Supplement: Archive S1 — Python- and R-scripts to repeat the analysis. (GZ) [file pone.0061007.s006.gz › SCRIPTS/all_pubmed_ids.sh]

mysql -uroot -p --column-names -e 'use chembl_14; select doc_id,pubmed_id from docs;' > tmp.txt
sort tmp.txt | uniq >all_pubmed_ids.txt
