# Supplementary material for: Comparability of Mixed IC50 Data – A Statistical Analysis
Source: PLoS One. 2013 Apr 16;8(4):e61007. doi: 10.1371/journal.pone.0061007 (PMC3628986; doi:10.1371/journal.pone.0061007)
Supplement: Archive S1 — Python- and R-scripts to repeat the analysis. (GZ) [file pone.0061007.s006.gz › SCRIPTS/remove_reviews.py]

import cPickle as pickle
import string
import sys

removed=0
w=open("all_IC50_without_reviews.txt","w")
invalid=[]

for line in open("reviews.txt"): invalid.append(line.split("\t")[0])
for line in open("retracted.txt"): invalid.append(line.split("\t")[0])

print "Processing..."
header=""
for line in open("all_IC50.txt").readlines():
    # Grab the header
    if header=="":
        header=line
        w.write(line)
        continue
    t=line[:-1].split("\t")
    if t[6] in invalid:
        removed+=1
        continue
    w.write(line)
w.close()
print removed,"reviews/retracted IC50 removed"
