# Supplementary material for: Comparability of Mixed IC50 Data – A Statistical Analysis
Source: PLoS One. 2013 Apr 16;8(4):e61007. doi: 10.1371/journal.pone.0061007 (PMC3628986; doi:10.1371/journal.pone.0061007)
Supplement: Archive S1 — Python- and R-scripts to repeat the analysis. (GZ) [file pone.0061007.s006.gz › SCRIPTS/get_authors.py]

from Bio import Entrez
import sys
import cPickle as pickle
import os

pubmed_ids={}

e_mail=raw_input("Gimme your e-mail address for PubMed Entrez: ")

for li in open("all_pubmed_ids.txt"):
    li=li[:-1]
    l=li.split("\t")
    if l[0]!="doc_id":
        pubmed_ids[l[0]]=l[1]

pubmed_authors={}
meas8_authors={}

ids=[]
reqs=0
if not os.path.exists("pubmed_authors.p"):
    get_em=True
else:
    pubmed_authors=pickle.load(open("pubmed_authors.p","rb"))
    get_em=False

if not os.path.exists(".almost.done"):
    w=open("reviews.txt","w")
    w2=open("retracted.txt","w")
for key in pubmed_ids:
    if get_em:
        if pubmed_ids[key]!="NULL":
            ids.append(pubmed_ids[key])
        else:
            w.write(key+"\n")
        if len(ids)>300:
            Entrez.email=e_mail
            handle=Entrez.esummary(db="pubmed",id=",".join(ids))
            record=Entrez.read(handle)
            handle.close()
            for r in record:
                pubmed_authors[r["Id"]]=r["AuthorList"]
                if "Review" in r["PubTypeList"]:
                    w.write(key+"\t"+r["Id"]+"\n")
                elif "Retracted Publication" in r["PubTypeList"]:
                    w2.write(key+"\t"+r["Id"]+"\n")
            ids=[]
            reqs+=1
            print reqs,reqs*300
    else:
        if pubmed_ids[key] in pubmed_authors:
            meas8_authors[key]=pubmed_authors[pubmed_ids[key]]

if get_em:
    pickle.dump(pubmed_authors,open("pubmed_authors.p","wb"))
    w3=open(".almost.done","w")
    w3.close()
    w.close()
    w2.close()
    print "Run me one more time"
else:
    print "Writing authors..."
    pickle.dump(meas8_authors,open("meas8_authors.p","wb"))
