# Supplementary material for: Comparability of Mixed IC50 Data – A Statistical Analysis
Source: PLoS One. 2013 Apr 16;8(4):e61007. doi: 10.1371/journal.pone.0061007 (PMC3628986; doi:10.1371/journal.pone.0061007)
Supplement: Archive S1 — Python- and R-scripts to repeat the analysis. (GZ) [file pone.0061007.s006.gz › SCRIPTS/SI_chembl_analysis.r]

# Set working directory and variables

setwd(".")
lower_threshold = 0.05
upper_threshold = 2.5

########################
# 1st analysis: Experimental uncertainty of ChEMBL14 IC50 data

# Read and prepare data
ap <- read.delim("act_pairs_ic50.txt")
diffs = (ap$Meas1-ap$Meas2)*sample(c(1,-1),nrow(ap),replace=T)

# Scramble first and second measurement
exch <- sample(c(1,-1),nrow(ap),replace=T)
Measurement1 = rep(0.0,nrow(ap))
Measurement2 = rep(0.0,nrow(ap))
for (i in seq(1,nrow(ap))){
  if (exch[i] == 1){
    Measurement1[i] = ap$Meas1[i]
    Measurement2[i] = ap$Meas2[i]
  }
  else{
    Measurement1[i] = ap$Meas2[i]
    Measurement2[i] = ap$Meas1[i]
  }}

# Get number of unique Systems
length(unique(ap$TargetID_LigandID))

# Get number of total measurement pairs
length(ap$TargetID_LigandID)

# Get list of unique total measurements
a<-table(ap$TargetID_LigandID)
meas = c()
for (i in seq(1,length(a))) {
  meas = c(meas,unique(c(Measurement1[which(ap$TargetID_LigandID == rownames(a)[i])],Measurement2[which(ap$TargetID_LigandID == rownames(a)[i])])))
}
length(meas)

#Plot distribution of Diffs
hist(abs(diffs),xlab=expression(paste("Diff in  ",pIC[50])),main=expression(paste("Distribution of Differences in ",pIC[50])),freq=FALSE,breaks=c(0,1,2,3,4,5,6,7,8),ylab="Fraction")

##################
#Fit Gaussian to distribution of diffs

threshold = 2.0

x <- hist(diffs[which(abs(diffs)<threshold)],breaks=seq(-threshold,threshold,0.1))
mid_idx = c(seq(1,length(x$mids)/2-1),seq(length(x$mids)/2+2,length(x$mids)))
X <- data.frame(density=x$density[mid_idx], mids=x$mids[mid_idx])

lower.bound <- list(b1=0.01,b2=0.01) 
upper.bound <- list(b1=10,b2=10) 

# Try fitting one Gaussian
g = nls(X$density ~ b1*dnorm(X$mids, sd=b2), 
        data=X,
        start=list(b1=1.0,b2=0.5),
        control =nls.control(minFactor=1/4096,maxiter=100,tol=1e-08),
        algorithm = "default")

# Plot Results
plot(X$mids, X$density,xlim=c(-threshold,threshold))
points(X$mids, coef(g)[1]*dnorm(X$mids, sd=coef(g)[2]),pch=20)

coef(g)

# Plot Distribution of Activities
hist(c(Measurement1,Measurement2),xlab=expression(paste(pIC[50])),main=expression(paste("Distribution of measured ",pIC[50]," Values")),freq=FALSE,breaks=c(2,3,4,5,6,7,8,9,10,11,12,13,14,15),ylab="Fraction")

# Plot Measurement1 vs Measurement2
library(ggplot2)
m <- ggplot(ap,aes(x=Measurement1,y=Measurement2))
m + geom_point(size=2,alpha=1/5) + 
  geom_abline(intercept=0,slope=1) + 
  theme_bw() + 
  coord_equal(ratio=1) + 
  theme(axis.title.x = element_text(face="bold",size=14),axis.title.y=element_text(face='bold',size=14,angle=90),axis.text.x=element_text(size=14,vjust=0),axis.text.y=element_text(size=14,hjust=1)) +  
  geom_abline(intercept=upper_threshold,slope=1) + 
  geom_abline(intercept=-upper_threshold,slope=1) +
  scale_x_continuous(limits=c(min(c(Measurement1,Measurement2)),max(c(Measurement1,Measurement2)))) + 
  scale_y_continuous(limits=c(min(c(Measurement1,Measurement2)),max(c(Measurement1,Measurement2)))) + 
  xlab(expression(paste(pIC['50,1']))) +
  ylab(expression(paste(pIC['50,2'])))


# Get Correlation for the measurements
cor(Measurement1,Measurement2)^2
cor(Measurement1[which(abs(diffs) < upper_threshold & abs(diffs) > lower_threshold)],Measurement2[which(abs(diffs) < upper_threshold & abs(diffs) > lower_threshold)])^2

# Get adjusted metrics for the full set of data

sd(diffs)/sqrt(2)
mean(abs(diffs))/sqrt(2)
median(abs(diffs))/sqrt(2)

# Calculate adjusted metrics for the inner reliable part of the dataset

sd(diffs[which(abs(diffs) < upper_threshold & abs(diffs) > lower_threshold)])/sqrt(2)
mean(abs(diffs)[which(abs(diffs) < upper_threshold & abs(diffs) > lower_threshold)])/sqrt(2)
median(abs(diffs)[which(abs(diffs) < upper_threshold & abs(diffs) > lower_threshold)])/sqrt(2)

# Test what happens if data ranges are exchanged

mean(abs(diffs)[which(abs(diffs)<2.5 & abs(diffs) > 0.02)])/sqrt(2)
mean(abs(diffs)[which(abs(diffs)<2.5 & abs(diffs) > 0.05)])/sqrt(2)
mean(abs(diffs)[which(abs(diffs)<3.5 & abs(diffs) > 0.10)])/sqrt(2)

median(abs(diffs)[which(abs(diffs)<2.5 & abs(diffs) > 0.02)])/sqrt(2)
median(abs(diffs)[which(abs(diffs)<2.5 & abs(diffs) > 0.05)])/sqrt(2)
median(abs(diffs)[which(abs(diffs)<3.5 & abs(diffs) > 0.05)])/sqrt(2)
median(abs(diffs)[which(abs(diffs)<3.5 & abs(diffs) > 0.10)])/sqrt(2)

sd(diffs[which(abs(diffs) < 2.5 & abs(diffs) > 0.02)])/sqrt(2)
sd(diffs[which(abs(diffs) < 2.5 & abs(diffs) > 0.05)])/sqrt(2)
sd(diffs[which(abs(diffs) < 3.5 & abs(diffs) > 0.05)])/sqrt(2)
sd(diffs[which(abs(diffs) < 3.5 & abs(diffs) > 0.10)])/sqrt(2)

# Maximum R2Pearson achievable
1-((sd(diffs)/sqrt(2))/(sd(c(Measurement1,Measurement2))))^2
1-((sd(diffs[which(abs(diffs) < upper_threshold & abs(diffs) > lower_threshold)])/sqrt(2))/(sd(c(Measurement1,Measurement2)[which(abs(diffs) < upper_threshold & abs(diffs) > lower_threshold)])))^2


# Plot distribution of published values per system

a <- data.frame(ap$TargetID_LigandID,ap$Meas1)
b <- data.frame(ap$TargetID_LigandID,ap$Meas2)
colnames(b) <- c("ap.TargetID_LigandID","ap.Meas1")
c <- rbind(a,b)
meas <- unique(c)

dist_meas <- aggregate(meas$ap.Meas1,list(meas$ap.TargetID_LigandID),length)

ggplot(dist_meas, aes(x = x)) + 
  geom_histogram(binwidth=1) + 
  theme_bw() + 
  theme(axis.title.x = element_text(face="bold",size=14),axis.title.y=element_text(face='bold',size=14,angle=90),axis.text.x=element_text(size=14,vjust=0),axis.text.y=element_text(size=14,hjust=1)) +
  ylab("# systems") + 
  xlab("# published values per system") + 
  scale_x_continuous(breaks=c(1,5,10,15,20,25))

# Most frequently measured systems

dist_meas = dist_meas[sort.list(dist_meas$x,decreasing=TRUE),]
dist_meas[1:3,]

# Plot Differences versus absolute activity
X <- boxplot(abs(diffs)[which(abs(diffs) < 2.5)] ~ round((ap$Meas1[which(abs(diffs) < 2.5)]+ap$Meas2[which(abs(diffs) < 2.5)])/2),xlab=expression(paste(pIC[50])),ylab=expression(paste(Delta,pIC[50])))
mtext(side=3, line = 0.5, at = 1:nlevels(factor(round((ap$Meas1[which(abs(diffs) < 2.5)]+ap$Meas2[which(abs(diffs) < 2.5)])/2))), paste(X$n, sep=""),adj=0,cex=0.75,las=3)

# Plot differences versus acd_logp (seems not to be significantly different)
acd_logp_num = as.numeric(as.character(ap$acd_logp))[intersect(which(!is.na(as.numeric(as.character(ap$acd_logp)))),which(abs(diffs) < 2.5))]
logp_diffs = abs(diffs)[intersect(which(!is.na(as.numeric(as.character(ap$acd_logp)))),which(abs(diffs) < 2.5))]
acd_logp_sel = acd_logp_num[which(acd_logp_num > -3.5 & acd_logp_num < 6.5)]
logp_diffs_sel = logp_diffs[which(acd_logp_num > -3.5 & acd_logp_num < 6.5)]
X <- boxplot(logp_diffs_sel ~ round(acd_logp_sel),xlab=expression(paste(acd_logp)),ylab=expression(paste(Delta,pIC[50])))
mtext(side=3, line = 0.5, at = 1:nlevels(factor(round(acd_logp_sel))), paste(X$n, sep=""),adj=0,cex=0.75,las=3)

# Plot differences versus acd_logd (seems not to be significantly different)
acd_logd_num = as.numeric(as.character(ap$acd_logd))[intersect(which(!is.na(as.numeric(as.character(ap$acd_logd)))),which(abs(diffs) < 2.5))]
logd_diffs = abs(diffs)[intersect(which(!is.na(as.numeric(as.character(ap$acd_logd)))),which(abs(diffs) < 2.5))]
acd_logd_sel = acd_logd_num[which(acd_logd_num > -3.5 & acd_logd_num < 6.5)]
logd_diffs_sel = logd_diffs[which(acd_logd_num > -3.5 & acd_logd_num < 6.5)]
X <- boxplot(logd_diffs_sel ~ round(acd_logd_sel),xlab=expression(paste(acd_logd)),ylab=expression(paste(Delta,pIC[50])))
mtext(side=3, line = 0.5, at = 1:nlevels(factor(round(acd_logd_sel))), paste(X$n, sep=""),adj=0,cex=0.75,las=3)

# Plot differences versus PSA (seems not to be significantly different)
X <- boxplot(abs(diffs)[which(abs(diffs) < 2.5)] ~ round(as.numeric(as.character(ap$psa[which(abs(diffs) < 2.5)])),-2),xlab=expression(paste(PSA)),ylab=expression(paste(Delta,pIC[50])))
mtext(side=3, line = 0.5, at = 1:nlevels(factor(round(as.numeric(as.character(ap$psa[which(abs(diffs) < 2.5)])),-2))), paste(X$n, sep=""),adj=0,cex=0.75,las=3)

# Plot differences versus MW (seems not to be significantly different)
X <- boxplot(abs(diffs)[intersect(which(abs(diffs) < 2.5),which(ap$full_mwt < 1000))] ~ round(as.numeric(as.character(ap$full_mwt[intersect(which(abs(diffs) < 2.5),which(ap$full_mwt < 1000))])),-2),xlab=expression(paste(MW)),ylab=expression(paste(Delta,pIC[50])))
mtext(side=3, line = 0.5, at = 1:nlevels(factor(round(as.numeric(as.character(ap$full_mwt[intersect(which(abs(diffs) < 2.5),which(ap$full_mwt < 1000))])),-2))), paste(X$n, sep=""),adj=0,cex=0.75,las=3)

# Plot differences versus HBA (seems not to be significantly different)
X <- boxplot(abs(diffs)[intersect(intersect(which(abs(diffs) < 2.5),which(ap$hba != "null")),which(as.numeric(as.character(ap$hba)) < 12))] ~ round(as.numeric(as.character(ap$hba[intersect(intersect(which(abs(diffs) < 2.5),which(ap$hba != "null")),which(as.numeric(as.character(ap$hba)) < 12))]))),xlab=expression(paste(HBA)),ylab=expression(paste(Delta,pIC[50])))
mtext(side=3, line = 0.5, at = 1:nlevels(factor(round(as.numeric(as.character(ap$hba[intersect(intersect(which(abs(diffs) < 2.5),which(ap$hba != "null")),which(as.numeric(as.character(ap$hba)) < 12))]))))), paste(X$n, sep=""),adj=0,cex=0.75,las=3)

# Plot differences versus HBD (seems not to be significantly different)
X <- boxplot(abs(diffs)[intersect(intersect(which(abs(diffs) < 2.5),which(ap$hbd != "null")),which(as.numeric(as.character(ap$hbd)) < 12))] ~ round(as.numeric(as.character(ap$hbd[intersect(intersect(which(abs(diffs) < 2.5),which(ap$hbd != "null")),which(as.numeric(as.character(ap$hbd)) < 12))]))),xlab=expression(paste(HBD)),ylab=expression(paste(Delta,pIC[50])))
mtext(side=3, line = 0.5, at = 1:nlevels(factor(round(as.numeric(as.character(ap$hbd[intersect(intersect(which(abs(diffs) < 2.5),which(ap$hba != "null")),which(as.numeric(as.character(ap$hbd)) < 12))]))))), paste(X$n, sep=""),adj=0,cex=0.75,las=3)

# Plot differences versus # rotatable Bonds (seems not to be significantly different)
max_rtb = 12
ana_idx = which(abs(diffs) < 2.5 & ap$rtb != "null" & as.numeric(as.character(ap$rtb)) < max_rtb)
X <- boxplot(abs(diffs)[ana_idx] ~ round(as.numeric(as.character(ap$rtb[ana_idx]))),xlab=expression(paste("# rot Bonds")),ylab=expression(paste(Delta,pIC[50])))
mtext(side=3, line = 0.5, at = 1:nlevels(factor(round(as.numeric(as.character(ap$rtb[ana_idx]))))), paste(X$n, sep=""),adj=0,cex=0.75,las=3)


########################
# 2nd analysis: Experimental uncertainty of ChEMBL14 Ki data

# Read and prepare data
ap_ki <- read.delim("act_pairs_ki.txt")
diffs_ki = (ap_ki$Meas1-ap_ki$Meas2)*sample(c(1,-1),nrow(ap_ki),replace=T)

# Scramble first and second measurement
exch <- sample(c(1,-1),nrow(ap_ki),replace=T)
Measurement1 = rep(0.0,nrow(ap_ki))
Measurement2 = rep(0.0,nrow(ap_ki))
for (i in seq(1,nrow(ap_ki))){
  if (exch[i] == 1){
    Measurement1[i] = ap_ki$Meas1[i]
    Measurement2[i] = ap_ki$Meas2[i]
  }
  else{
    Measurement1[i] = ap_ki$Meas2[i]
    Measurement2[i] = ap_ki$Meas1[i]
  }}

# Get number of unique Systems
length(unique(ap_ki$TargetID_LigandID))

# Get number of total measurement pairs
length(ap_ki$TargetID_LigandID)

# Get number of total measurements
a<-table(ap_ki$TargetID_LigandID)
meas = c()
for (i in seq(1,length(a))) {
  meas = c(meas,unique(c(Measurement1[which(ap_ki$TargetID_LigandID == rownames(a)[i])],Measurement2[which(ap_ki$TargetID_LigandID == rownames(a)[i])])))
}
length(meas)

#Plot distribution of Diffs
hist(abs(diffs_ki),xlab=expression(paste("Diff in  ",pK[i])),main=expression(paste("Distribution of Differences in ",pK[i])),breaks=c(0,1,2,3,4,5,6),freq=FALSE,ylab="Fraction")

##################
#Fit Gaussian to distribution of diffs

threshold = 2.0

x_ki <- hist(diffs_ki[which(abs(diffs_ki)<threshold)],breaks=seq(-threshold,threshold,0.1))
mid_idx = c(seq(1,length(x_ki$mids)/2-1),seq(length(x_ki$mids)/2+2,length(x_ki$mids)))
X_ki <- data.frame(density=x_ki$density[mid_idx], mids=x_ki$mids[mid_idx])

lower.bound <- list(b1=0.01,b2=0.01) 
upper.bound <- list(b1=10,b2=10) 

# Try fitting one Gaussian
h = nls(X_ki$density ~ b1*dnorm(X_ki$mids, sd=b2), 
        data=X_ki,
        start=list(b1=1.0,b2=0.5),
        control =nls.control(minFactor=1/4096,maxiter=100,tol=1e-08),
        algorithm = "default")

# Plot Results
plot(X_ki$mids, X_ki$density,xlim=c(-threshold,threshold),pch=16,xlab=expression(paste(Delta,pIC[50])),ylab="Density")
lines(X_ki$mids, coef(h)[1]*dnorm(X_ki$mids, sd=coef(h)[2]),pch=21,lwd=2)
points(X$mids, X$density,xlim=c(-threshold,threshold),pch=17,col="red")
lines(X$mids, coef(g)[1]*dnorm(X$mids, sd=coef(g)[2]),pch=24,col="red",lwd=2)

coef(h)

# Plot Distribution of Activities
hist(c(Measurement1,Measurement2),xlab=expression(paste(pK[i])),main="")

# Plot Measurement1 vs Measurement2
library(ggplot2)
m <- ggplot(ap,aes(x=Measurement1,y=Measurement2))
m + geom_point(size=2,alpha=1/5) + 
  geom_abline(intercept=0,slope=1) + 
  theme_bw() + 
  coord_equal(ratio=1) + 
  theme(axis.title.x = element_text(face="bold",size=14),axis.title.y=element_text(face='bold',size=14,angle=90),axis.text.x=element_text(size=14,vjust=0),axis.text.y=element_text(size=14,hjust=1)) +
  geom_abline(intercept=upper_threshold,slope=1) + 
  geom_abline(intercept=-upper_threshold,slope=1) +
  scale_x_continuous(limits=c(min(c(Measurement1,Measurement2)),max(c(Measurement1,Measurement2)))) + 
  scale_y_continuous(limits=c(min(c(Measurement1,Measurement2)),max(c(Measurement1,Measurement2)))) + 
  xlab(expression(paste(pK['i,1']))) +
  ylab(expression(paste(pK['i,2'])))


# Get Correlation for the measurements
cor(Measurement1,Measurement2)^2
cor(Measurement1[which(abs(diffs) < upper_threshold & abs(diffs) > lower_threshold)],Measurement2[which(abs(diffs) < upper_threshold & abs(diffs) > lower_threshold)])^2

# Get adjusted metrics for the full set of data

sd(diffs)/sqrt(2)
mean(abs(diffs))/sqrt(2)
median(abs(diffs))/sqrt(2)

# Calculate adjusted metrics for the inner reliable part of the dataset

sd(diffs[which(abs(diffs) < upper_threshold & abs(diffs) > lower_threshold)])/sqrt(2)
mean(abs(diffs)[which(abs(diffs) < upper_threshold & abs(diffs) > lower_threshold)])/sqrt(2)
median(abs(diffs)[which(abs(diffs) < upper_threshold & abs(diffs) > lower_threshold)])/sqrt(2)

# Test what happens if data ranges are exchanged

mean(abs(diffs)[which(abs(diffs)<2.5 & abs(diffs) > 0.02)])/sqrt(2)
mean(abs(diffs)[which(abs(diffs)<2.5 & abs(diffs) > 0.05)])/sqrt(2)
mean(abs(diffs)[which(abs(diffs)<3.5 & abs(diffs) > 0.10)])/sqrt(2)

median(abs(diffs)[which(abs(diffs)<2.5 & abs(diffs) > 0.02)])/sqrt(2)
median(abs(diffs)[which(abs(diffs)<2.5 & abs(diffs) > 0.05)])/sqrt(2)
median(abs(diffs)[which(abs(diffs)<3.5 & abs(diffs) > 0.05)])/sqrt(2)
median(abs(diffs)[which(abs(diffs)<3.5 & abs(diffs) > 0.10)])/sqrt(2)

sd(diffs[which(abs(diffs) < 2.5 & abs(diffs) > 0.02)])/sqrt(2)
sd(diffs[which(abs(diffs) < 2.5 & abs(diffs) > 0.05)])/sqrt(2)
sd(diffs[which(abs(diffs) < 3.5 & abs(diffs) > 0.05)])/sqrt(2)
sd(diffs[which(abs(diffs) < 3.5 & abs(diffs) > 0.10)])/sqrt(2)

# Maximum R2Pearson achievable
1-((sd(diffs)/sqrt(2))/(sd(c(Measurement1,Measurement2))))^2
1-((sd(diffs[which(abs(diffs) < upper_threshold & abs(diffs) > lower_threshold)])/sqrt(2))/(sd(c(Measurement1,Measurement2)[which(abs(diffs) < upper_threshold & abs(diffs) > lower_threshold)])))^2


# Plot distribution of published values per system

a <- data.frame(ap$TargetID_LigandID,ap$Meas1)
b <- data.frame(ap$TargetID_LigandID,ap$Meas2)
colnames(b) <- c("ap.TargetID_LigandID","ap.Meas1")
c <- rbind(a,b)
meas <- unique(c)

dist_meas <- aggregate(meas$ap.Meas1,list(meas$ap.TargetID_LigandID),length)

ggplot(dist_meas, aes(x = x)) + 
  geom_histogram(binwidth=1) + 
  theme_bw() + 
  theme(axis.title.x = element_text(face="bold",size=14),axis.title.y=element_text(face='bold',size=14,angle=90),axis.text.x=element_text(size=14,vjust=0),axis.text.y=element_text(size=14,hjust=1)) +
  ylab("# systems") + 
  xlab("# published values per system") + 
  #  opts(title ="Distribution of published values per system",plot.title = theme_text(face="bold", size=16)) +
  scale_x_continuous(breaks=c(1,5,10,15,20,23))

# Plot Differences versus absolute activity
X <- boxplot(abs(diffs)[which(abs(diffs) < 2.5)] ~ round((ap$Meas1[which(abs(diffs) < 2.5)]+ap$Meas2[which(abs(diffs) < 2.5)])/2),xlab=expression(paste(pK[i])),ylab=expression(paste(Delta,pK[i])))
mtext(side=3, line = 0.5, at = 1:nlevels(factor(round((ap$Meas1[which(abs(diffs) < 2.5)]+ap$Meas2[which(abs(diffs) < 2.5)])/2))), paste(X$n, sep=""),adj=0.5,cex=0.75)

# Plot differences versus acd_logp (seems not to be significantly different)
X <- boxplot(abs(diffs)[which(abs(diffs) < 2.5)] ~ round(as.numeric(as.character(ap$acd_logp[which(abs(diffs) < 2.5)]))),xlab=expression(paste(acd_logp)),ylab=expression(paste(Delta,pK[i])))
mtext(side=3, line = 0.5, at = 1:nlevels(factor(round(as.numeric(as.character(ap$acd_logp[which(abs(diffs) < 2.5)]))))), paste(X$n, sep=""),adj=0.5,cex=0.75)

# Plot differences versus acd_logd (seems not to be significantly different)
X <- boxplot(abs(diffs)[which(abs(diffs) < 2.5)] ~ round(as.numeric(as.character(ap$acd_logd[which(abs(diffs) < 2.5)]))),xlab=expression(paste(acd_logd)),ylab=expression(paste(Delta,pK[i])))
mtext(side=3, line = 0.5, at = 1:nlevels(factor(round(as.numeric(as.character(ap$acd_logd[which(abs(diffs) < 2.5)]))))), paste(X$n, sep=""),adj=0.5,cex=0.75)

# Plot differences versus PSA (seems not to be significantly different)
X <- boxplot(abs(diffs)[which(abs(diffs) < 2.5)] ~ round(as.numeric(as.character(ap$psa[which(abs(diffs) < 2.5)])),-2),xlab=expression(paste(PSA)),ylab=expression(paste(Delta,pK[i])))
mtext(side=3, line = 0.5, at = 1:nlevels(factor(round(as.numeric(as.character(ap$psa[which(abs(diffs) < 2.5)])),-2))), paste(X$n, sep=""),adj=0.5,cex=0.75)

# Plot differences versus MW (seems not to be significantly different)
X <- boxplot(abs(diffs)[intersect(which(abs(diffs) < 2.5),which(ap$full_mwt < 1000))] ~ round(as.numeric(as.character(ap$full_mwt[intersect(which(abs(diffs) < 2.5),which(ap$full_mwt < 1000))])),-2),xlab=expression(paste(MW)),ylab=expression(paste(Delta,pK[i])))
mtext(side=3, line = 0.5, at = 1:nlevels(factor(round(as.numeric(as.character(ap$full_mwt[intersect(which(abs(diffs) < 2.5),which(ap$full_mwt < 1000))])),-2))), paste(X$n, sep=""),adj=0.5,cex=0.75)

# Plot differences versus HBA (seems not to be significantly different)
X <- boxplot(abs(diffs)[intersect(which(abs(diffs) < 2.5),which(ap$hba != "null"))] ~ round(as.numeric(as.character(ap$hba[intersect(which(abs(diffs) < 2.5),which(ap$hba != "null"))]))),xlab=expression(paste(HBA)),ylab=expression(paste(Delta,pK[i])))
mtext(side=3, line = 0.5, at = 1:nlevels(factor(round(as.numeric(as.character(ap$hba[intersect(which(abs(diffs) < 2.5),which(ap$hba != "null"))]))))), paste(X$n, sep=""),adj=0.5,cex=0.75)

# Plot differences versus HBD (seems not to be significantly different)
X <- boxplot(abs(diffs)[intersect(which(abs(diffs) < 2.5),which(ap$hbd != "null"))] ~ round(as.numeric(as.character(ap$hbd[intersect(which(abs(diffs) < 2.5),which(ap$hbd != "null"))]))),xlab=expression(paste(HBD)),ylab=expression(paste(Delta,pK[i])))
mtext(side=3, line = 0.5, at = 1:nlevels(factor(round(as.numeric(as.character(ap$hbd[intersect(which(abs(diffs) < 2.5),which(ap$hbd != "null"))]))))), paste(X$n, sep=""),adj=0.5,cex=0.75)

# Plot differences versus # rotatable Bonds (seems not to be significantly different)
max_rtb = 20
ana_idx = which(abs(diffs) < 2.5 & ap$rtb != "null" & as.numeric(as.character(ap$rtb)) < max_rtb)
X <- boxplot(abs(diffs)[ana_idx] ~ round(as.numeric(as.character(ap$rtb[ana_idx]))),xlab=expression(paste("# rot Bonds")),ylab=expression(paste(Delta,pK[i])))
mtext(side=3, line = 0.5, at = 1:nlevels(factor(round(as.numeric(as.character(ap$rtb[ana_idx]))))), paste(X$n, sep=""),adj=0.5,cex=0.75)


###########################################
#
#  Analyze Ki vs IC50 data
#
###########################################

# Read and prepare data
ap <- read.delim("chembl14_ic50_ki_pairs.txt")
diffs = (ap$Ki-ap$IC50)

# Calculate shift of Ki data versus IC50 data

shift = mean(diffs)
shift

##################
#Fit Gaussian to distribution to diffs

threshold = 2.5

x <- hist(diffs[which(abs(diffs-shift)<threshold)],breaks=seq(-threshold+shift,threshold+shift,0.1))
X <- data.frame(density=x$density, mids=x$mids)

lower.bound <- list(b1=0.01,b2=0.01,b3=-2) 
upper.bound <- list(b1=10,b2=10,b3=2) 

# Try fitting one Gaussian
g = nls(x$density ~ b1*dnorm(x$mids, sd=b2, mean=b3), 
        data=X,
        start=list(b1=1.0,b2=0.8, b3=0.3),
        control =nls.control(minFactor=1/4096,maxiter=100,tol=1e-08),
        algorithm = "default")

# Plot Results
plot(x$mids, x$density,xlim=c(-threshold+shift,threshold+shift))
points(x$mids, dnorm(x$mids, sd=coef(g)[2], mean=coef(g)[3]),pch=20)

coef(g)


# Get number of unique Systems
length(unique(ap$TargetID_LigandID))

# Get number of total measurement pairs
length(ap$TargetID_LigandID)

# Plot Distribution of Activities
Kis <- data.frame(ap$Ki)
IC50s <- data.frame(ap$IC50)
Kis$type <- 'pKi'
IC50s$type <- 'pIC50'
colnames(Kis) <- c("value","type")
colnames(IC50s) <- c("value","type")
values <- rbind(Kis, IC50s)

ggplot(values, aes(value, fill = type)) + 
  geom_density(alpha=0.5) + 
  scale_fill_manual(values=c("grey10","grey90")) +
  theme_bw() +
  theme(axis.title.x = element_text(face="bold",size=14),
        axis.title.y=element_text(face='bold',size=14,angle=90),
        axis.text.x=element_text(size=14,vjust=0),
        axis.text.y=element_text(size=14,hjust=1),
        legend.position="none") +
  guides(fill=guide_legend(title=NULL)) +
  xlab("Measured pActivity") + 
  ylab("Density")

  
# Plot Ki versus IC50
library(ggplot2)
m <- ggplot(ap,aes(y=ap$Ki,x=ap$IC50))
m + geom_point(size=2,alpha=1/5) + 
  geom_abline(intercept=0,slope=1) + 
  theme_bw() + 
  coord_equal(ratio=1) + 
  theme(axis.title.x = element_text(face="bold",size=14),
        axis.title.y=element_text(face='bold',size=14,angle=90),
        axis.text.x=element_text(size=14,vjust=0),
        axis.text.y=element_text(size=14,hjust=1)) +
  geom_abline(intercept=upper_threshold,slope=1) +
  geom_abline(intercept=-upper_threshold,slope=1) +
  scale_y_continuous(limits=c(min(c(ap$Ki)),max(c(ap$Ki)))) +
  scale_x_continuous(limits=c(min(c(ap$IC50)),max(c(ap$IC50)))) +
  ylab(expression(paste(pK[i]))) +
  xlab(expression(paste(pIC[50])))

# Get average difference between pKi and IC50

pi_diff = mean(diffs)

# Get Correlation for the measurements
cor(ap$Ki-pi_diff,ap$IC50)^2
cor(ap$Ki[which(abs(diffs-pi_diff) < upper_threshold & abs(diffs-pi_diff) > lower_threshold)],ap$IC50[which(abs(diffs-pi_diff) < upper_threshold & abs(diffs-pi_diff) > lower_threshold)])^2

# Get adjusted metrics for the full set of data

sd(diffs)/sqrt(2)
mean(abs(diffs-pi_diff))/sqrt(2)
median(abs(diffs-pi_diff))/sqrt(2)

# Calculate adjusted metrics for the inner reliable part of the dataset

sd(diffs[which(abs(diffs-pi_diff) < upper_threshold & abs(diffs-pi_diff) > lower_threshold)])/sqrt(2)
mean(abs(diffs-pi_diff)[which(abs(diffs-pi_diff)<2.5 & abs(diffs-pi_diff) > 0.05)])/sqrt(2)
median(abs(diffs-pi_diff)[which(abs(diffs-pi_diff)<2.5 & abs(diffs-pi_diff) > 0.05)])/sqrt(2)
