# Supplementary material for: Comparability of Mixed IC50 Data – A Statistical Analysis
Source: PLoS One. 2013 Apr 16;8(4):e61007. doi: 10.1371/journal.pone.0061007 (PMC3628986; doi:10.1371/journal.pone.0061007)
Supplement: Archive S1 — Python- and R-scripts to repeat the analysis. (GZ) [file pone.0061007.s006.gz › SCRIPTS/SI_compare_Ki_IC50.py]

#This script prepares the dataset for comparing Ki to IC50 data within ChEMBL
#

############################
# Parameters

confidence_level = [4,5,6,7,8,9]
rounding_threshold = 0.02
max_overlap = 0.0
#ic50_infile = 'all_IC50_without_reviews_assayID.txt'
ic50_infile = 'all_IC50_without_reviews.txt'
ic50_authorfile = 'meas8_authors.p'
ki_infile = 'all_Ki_without_reviews.txt'
###########################
# Imports

from chembl_analysis_tools import *

##############
# Read data

meas_ic50, header = read_chembl_data(ic50_infile,confidence_level)
print len(meas_ic50),"different complexes with IC50 data available in ChEMBL14, based on",sum(len(i) for i in meas_ic50.values()),"measurements"


##############
# Remove unclear units and measurements

meas1_ic50 = remove_unclear_measurements(meas_ic50)
print len(meas1_ic50),"complexes with more than one measurement left after removing strange units and negative IC50 values for",sum(len(i) for i in meas1_ic50.values()),"measurements."


##############
# Remove nonsense target entries

meas2_ic50 = remove_nonsense_target(meas1_ic50)
print len(meas2_ic50),"complexes with more than one measurement left after removing the CHEMBL612545 nonsense target, based on",sum(len(i) for i in meas2_ic50.values()),"measurements."


##############
# Convert values to pIC50

meas3_ic50 = convert_values_to_pActivity(meas2_ic50)


##############
# Keep best value from each publication

meas4_ic50 = make_publication_value_unique(meas3_ic50)
print len(meas4_ic50),"complexes left after removing multiple values from the same publication, based on",sum(len(i) for i in meas3_ic50.values()),"measurements."


##############
# Remove exact duplicates, keep older publication

meas5_ic50 = remove_exact_duplicates(meas4_ic50)
print len(meas5_ic50),"complexes left after removing exact duplicate values, based on",sum(len(i) for i in meas4_ic50.values()),"measurements."


##############
# Remove paired entries with unit errors (but same reported value)
# Both measurements are removed, since it is unclear, which measurement is correct

meas6_ic50 = remove_duplicates_unit_error(meas5_ic50)
print len(meas6_ic50),"complexes left after removing exact duplicate values with different units assigned, based on",sum(len(i) for i in meas5_ic50.values()),"measurements."


##############
# Check for possible rounding errors. Older publication is kept in case of very close values.

meas7_ic50 = remove_rounding_errors(meas6_ic50,rounding_threshold)
print len(meas7_ic50),"complexes left after removing pseudo-double measurements with differences less than ",str(rounding_threshold)," pKi units, based on",sum(len(i) for i in meas7_ic50.values()),"measurements."


##############
# Remove entries with unrealistic values

meas8_ic50 = remove_unrealistic_values(meas7_ic50)
print len(meas8_ic50),"complexes left after removing entries with unrealistic values, based on",sum(len(i) for i in meas8_ic50.values()),"measurements."

meas_ic50 = meas8_ic50

##############
# Load Authorlists

ic50_authors = get_authorlists(ic50_authorfile)
print len(ic50_authors)," author lists extracted"


#########################################
#########################################
# 2nd: prepare Ki data

##############
# Read data

meas_ki, header = read_chembl_data(ki_infile,confidence_level)
print len(meas_ki),"different complexes with Ki or Kd data available in ChEMBL14, based on",sum(len(i) for i in meas_ki.values()),"measurements"


##############
# Remove unclear units and measurements

meas1_ki = remove_unclear_measurements(meas_ki)
print len(meas1_ki),"complexes with more than one measurement left after removing strange units and negative Ki values for",sum(len(i) for i in meas1_ki.values()),"measurements."


##############
# Remove nonsense target entries

meas2_ki = remove_nonsense_target(meas1_ki)
print len(meas2_ki),"complexes with more than one measurement left after removing the CHEMBL612545 nonsense target, based on",sum(len(i) for i in meas2_ki.values()),"measurements."


##############
# Convert values to pKi

meas3_ki = convert_values_to_pActivity(meas2_ki)


##############
# Keep best value from each publication

meas4_ki = make_publication_value_unique(meas3_ki)
print len(meas4_ki),"complexes left after removing multiple values from the same publication, based on",sum(len(i) for i in meas3_ki.values()),"measurements."


##############
# Remove exact duplicates, keep older publication

meas5_ki = remove_exact_duplicates(meas4_ki)
print len(meas5_ki),"complexes left after removing exact duplicate values, based on",sum(len(i) for i in meas4_ki.values()),"measurements."


##############
# Remove paired entries with unit errors (but same reported value)
# Both measurements are removed, since it is unclear, which measurement is correct

meas6_ki = remove_duplicates_unit_error(meas5_ki)
print len(meas6_ki),"complexes left after removing exact duplicate values with different units assigned, based on",sum(len(i) for i in meas5_ki.values()),"measurements."


##############
# Check for possible rounding errors. Older publication is kept in case of very close values.

meas7_ki = remove_rounding_errors(meas6_ki,rounding_threshold)
print len(meas7_ki),"complexes left after removing pseudo-double measurements with differences less than ",str(rounding_threshold)," pKi units, based on",sum(len(i) for i in meas7_ki.values()),"measurements."


##############
# Remove entries with unrealistic values

meas8_ki = remove_unrealistic_values(meas7_ki)
print len(meas8_ki),"complexes left after removing entries with unrealistic values, based on",sum(len(i) for i in meas8_ki.values()),"measurements."

meas_ki = meas8_ki

##############
# Load Authorlists

ki_authors = get_authorlists(ic50_authorfile)
print len(ki_authors)," author lists extracted"


################################
#Join Ki and IC50 values

joint_ids = set(meas_ic50.keys()).intersection(set(meas_ki.keys()))

# Print pairs to file
f = open('chembl14_ic50_ki_pairs.txt','w')
f.write("TargetID_LigandID\tKi\tIC50\tAuthor_Overlap\tSMILES\n")
for idx in joint_ids:
  for ki_entry in meas_ki[idx]:
    for ic50_entry in meas_ic50[idx]:
      pub_id_ki = ki_entry[2][0]
      pub_id_ic50 = ic50_entry[2][0]
      try:
        ki_alist, ic50_alist = ki_authors[pub_id_ki],ic50_authors[pub_id_ic50]
      except:
        continue
      overlap = float(len(set(ki_alist).intersection(set(ic50_alist))))/min(len(set(ki_alist)),len(set(ic50_alist)))
      if overlap > max_overlap: continue
      f.write(idx+'\t'+str(float(ki_entry[0])/1E7)+'\t'+str(float(ic50_entry[0])/1E7)+'\t'+str(overlap)+'\t'+ki_entry[1]+'\n')

f.close()


exit()
